# Supplementary material for: SIRT2 Alleviates Chronic Cold Stress-Induced Lung Injury by Regulating Lung Macrophage M1 Polarization
Source: Curr Issues Mol Biol. 2026 May 22;48(6):543. doi: 10.3390/cimb48060543 (PMC13297586; doi:10.3390/cimb48060543)
Supplement: Supplementary file 1 [file cimb-48-00543-s001.zip]

Archive with 1 entries (1 files):
- Supplementary Method.pdf
